# Supplementary material for: Circular RNA Tmcc1 improves astrocytic glutamate metabolism and spatial memory via NF-κB and CREB signaling in a bile duct ligation mouse model: transcriptional and cellular analyses
Source: J Neuroinflammation. 2023 May 22;20:121. doi: 10.1186/s12974-023-02806-w (PMC10204305; doi:10.1186/s12974-023-02806-w)
Supplement: Supplementary file 2 — Additional file 2: Table S1. Primer list. [file 12974_2023_2806_MOESM2_ESM.xlsx]

## Sheet: Table S1
	The list of siRNA
	Name	Sense sequences	AntiSense sequences
	sicircTshz2-2 #1	CGGUAUAGAUCGAGCGUUU=UU	AAACGCUCGAUCUAUACCG=cu
	sicircTshz2-2 #2	GGAAGAGCGGUAUAGAUCU=UU	CGAUCUAUACCGCUCUUCC=ug
	The list of primer set
	Mouse
	Name	Forward sequence	Reverse sequence
	circTmcc1	CATCCACAGACTCTGTGTGGATGC	CCTTCGAGACCCTCAAGGAGCATT
	Tmcc1	AGTTGGCCAGCATGGAAGAG	GCATTCTCCAGCCCTTCCAG
	Slc1a2	GAAGAAGAACGACGAGGTGTC	CAGGCCCTTCTTGATAACGATC
	Fdz6	GCCACACTGTGATGACACTGT	AGAAACCTATAGCCTTGGTCCC
	Acyl1	GCCTACGAAAGTGGCAGTATG	TTCTCAGAAAGGTGTTCCTCTCA
	Tnf-α	CTCATGCACCACCATCAAGG	ACCTGACCACTCTCCCTTTG
	IL-6	ACTTCACAAGTCCGGAGAGG	TGCAAGTGCATCATCGTTGT
	Cox2	AAGCCTTCTCCAACCTCTCC	GCTGGGCAAAGAATGCAAAC
	Mcp1	CATCTGCCCTAAGGTCTTCAG	GGTTGTGGAAAAGGTAGTGGA
	Rbfox3	GTAGCGGTCCATACCAGGAA	ATGCTAACTGAGGCTTGGGT
	Chat	ACCTTCTGCATCTCCAGCTT	AGATTGCTTGGCTTGGTTGG
	Map2	TTCCACCGAGCAGTCTTTCT	CCCAAGGTCTTGGAGGTCAT
	Syp	ACATGCAAGGAACTGAGGGA	CCAGGTTCAGGAAGCCAAAC
	Gapdh	AATGTGTCCGTCGTGGATCT	AGACAACCTGGTCCTCAGTG
	The list of promoter set
	Mouse
	Name	Forward sequence	Reverse sequence
	EAAT2 promoter	TCGAacgcgtCCTCCTTGTTTGAGGCACAG	TCGActcgagCCCAAATGTCTGACCTGACC
