# Supplementary material for: Circular RNA Tmcc1 improves astrocytic glutamate metabolism and spatial memory via NF-κB and CREB signaling in a bile duct ligation mouse model: transcriptional and cellular analyses
Source: J Neuroinflammation. 2023 May 22;20:121. doi: 10.1186/s12974-023-02806-w (PMC10204305; doi:10.1186/s12974-023-02806-w)
Supplement: Supplementary file 3 — Additional file 3: Table S2. Expression level of circRNAs differentially expressed in BDL mouse cortex. [file 12974_2023_2806_MOESM3_ESM.xlsx]

## Sheet: Table S2
Table S2. Expression level of circRNAs differentially expressed in BDL mouse cortex.
CircRNA locus	Strand	Host gene ID	Host gene class	Host gene name	Control Average	BDL Average	Log2Fold (BDL/Con)	T-test
chr16:30543402-30547469	-	ENSMUSG00000022537.17	protein_coding	Tmem44	7.01845	2.946	-1.25239	0.000975773
chr4:150500003-150510038	+	ENSMUSG00000039852.17	protein_coding	Rere	2.34494	6.66178	1.50636	0.00165826
chr13:35790101-35816575	+	ENSMUSG00000059288.14	protein_coding	Cdyl	11.7019	7.52706	-0.636584	0.00269372
chr6:116042871-116043805	-	ENSMUSG00000030126.17	protein_coding	Tmcc1	5.34892	1.31095	-2.02863	0.00315768
chr6:31418931-31478056	+	ENSMUSG00000025609.15	protein_coding	Mkln1	1.6666	5.94551	1.83489	0.00458278
chr5:106618071-106619642	-	ENSMUSG00000098302.1	processed_transcript	Zfp644	1.33562	4.75614	1.83228	0.00520354
chr3:152420015-152428832	+	ENSMUSG00000039068.16	protein_coding	Zzz3	5.67639	1.90564	-1.5747	0.00544785
chr8:32441010-32503325	-	ENSMUSG00000062991.7	protein_coding	Nrg1	1.33387	4.70263	1.81785	0.00563561
chr16:94403314-94412123	+	ENSMUSG00000040785.18	protein_coding	Ttc3	11.7118	19.0131	0.699023	0.00637922
chr17:26736789-26743131	+	ENSMUSG00000048249.14	protein_coding	Crebrf	20.4004	13.3771	-0.608835	0.00713435
chr7:46614618-46635556	-	ENSMUSG00000030839.12	protein_coding	Sergef	7.35294	4.70263	-0.644851	0.0118092
chr5:23540375-23565265	-	ENSMUSG00000062604.11	protein_coding	Srpk2	3.01684	7.58056	1.32927	0.0122329
chr1:182853957-182858610	+	ENSMUSG00000038576.15	protein_coding	Susd4	1.67479	6.68921	1.99786	0.0139122
chr2:37624173-37647285	-	ENSMUSG00000026915.16	protein_coding	Strbp	10.3405	3.32361	-1.63749	0.0145872
chr1:66772906-66802168	-	ENSMUSG00000026004.15	protein_coding	Kansl1l	6.02082	2.35132	-1.35649	0.0156862
chr13:64243634-64248499	-	ENSMUSG00000033102.15	protein_coding	Cdc14b	20.3752	12.8779	-0.661922	0.0188979
chr2:166834471-166836457	+	ENSMUSG00000074582.10	protein_coding	Arfgef2	6.3483	9.1086	0.52086	0.018909
chr9:59801914-59843138	+	ENSMUSG00000039585.15	protein_coding	Myo9a	6.0062	13.8647	1.2069	0.0199153
chr3:89001773-89007877	+	ENSMUSG00000028053.13	protein_coding	Ash1l	8.69967	3.16308	-1.45963	0.0205109
chr10:73282748-73283608	+	ENSMUSG00000052613.16	protein_coding	Pcdh15	23.0506	13.7577	-0.744561	0.0212631
chr18:10582055-10586041	-	ENSMUSG00000024293.15	protein_coding	Esco1	8.69324	3.1746	-1.45332	0.0212787
chr17:79650302-79681682	+	ENSMUSG00000036368.8	protein_coding	Rmdn2	5.69452	1.75663	-1.69676	0.0213901
chr2:104470749-104471847	-	ENSMUSG00000027177.14	protein_coding	Hipk3	47.507	36.2014	-0.392093	0.0218799
chr13:18810432-18814293	+	ENSMUSG00000041236.8	protein_coding	Vps41	2.66773	7.29846	1.45198	0.0224882
chr17:50606295-50611195	+	ENSMUSG00000038910.6	protein_coding	Plcl2	23.3716	15.2553	-0.615449	0.0240704
chr9:3634439-3635157	+	ENSMUSG00000041624.10	protein_coding	Gucy1a2	5.35184	8.89152	0.732394	0.024165
chr15:62107148-62107465	+	ENSMUSG00000097039.8	lincRNA	Pvt1	13.6831	24.6751	0.850661	0.0256997
chr9:32153040-32208265	+	ENSMUSG00000041444.14	protein_coding	Arhgap32	19.3577	32.7271	0.757575	0.025718
chr3:27620605-27643089	-	ENSMUSG00000039286.12	protein_coding	Fndc3b	1.00289	5.1368	2.35671	0.0269992
chr2:139947157-139951579	-	ENSMUSG00000039033.11	protein_coding	Tasp1	2.66949	5.20182	0.962453	0.0270654
chr10:121279098-121306883	-	ENSMUSG00000052302.6	protein_coding	Tbc1d30	5.68984	0.445678	-3.67432	0.0295678
chr14:64233829-64313755	-	ENSMUSG00000054733.9	protein_coding	Msra	1.6666	4.68807	1.49208	0.0300435
chr12:116317830-116324210	+	ENSMUSG00000021171.8	protein_coding	Esyt2	6.01088	13.1454	1.12891	0.0318009
chr11:29705535-29708770	+	ENSMUSG00000020458.16	protein_coding	Rtn4	9.67156	4.37854	-1.1433	0.0357049
chr4:117582600-117593162	+	ENSMUSG00000033423.16	protein_coding	Eri3	6.34362	11.3905	0.844453	0.0377849
chr4:126923064-126926023	-	ENSMUSG00000042446.16	protein_coding	Zmym4	6.35356	2.62191	-1.27695	0.0381308
chr15:16823159-16832278	+	ENSMUSG00000025370.7	protein_coding	Cdh9	7.70497	3.33817	-1.20673	0.0399803
chr12:11871835-11884915	+	ENSMUSG00000113330.1	lincRNA	RP24-485P18.2	4.34428	2.22974	-0.962244	0.0429402
chr9:22643745-22679064	+	ENSMUSG00000035919.16	protein_coding	Bbs9	11.713	19.8248	0.759197	0.0438923
chr12:77323845-77332329	+	ENSMUSG00000021065.16	protein_coding	Fut8	2.0122	4.75614	1.24102	0.04465
chr17:69207859-69210383	+	ENSMUSG00000024044.17	protein_coding	Epb41l3	11.0008	5.22925	-1.07293	0.0458605
chr9:112183495-112185769	-	ENSMUSG00000032503.18	protein_coding	Arpp21	3.01684	5.29732	0.812223	0.0462485
chr13:91524585-91564694	+	ENSMUSG00000003992.14	protein_coding	Ssbp2	49.1572	67.9938	0.468001	0.0465016
chr17:33381199-33382586	-	ENSMUSG00000055240.16	protein_coding	Zfp101	10.3569	5.55334	-0.899166	0.0481424
chr4:68792825-68798924	-	ENSMUSG00000028351.5	protein_coding	Brinp1	5.70095	10.4456	0.873625	0.0493342
chr11:6311009-6317080	+	ENSMUSG00000020456.17	protein_coding	Ogdh	6.34713	2.40483	-1.40017	0.0495778
chr5:113550423-113558463	+	ENSMUSG00000063430.9	protein_coding	Wscd2	9.37333	3.41911	-1.45494	0.0500733
