# Supplementary material for: Circular RNA Tmcc1 improves astrocytic glutamate metabolism and spatial memory via NF-κB and CREB signaling in a bile duct ligation mouse model: transcriptional and cellular analyses
Source: J Neuroinflammation. 2023 May 22;20:121. doi: 10.1186/s12974-023-02806-w (PMC10204305; doi:10.1186/s12974-023-02806-w)
Supplement: Supplementary file 4 — Additional file 4: Table S3. BART, ChEA3 top 10 gene. [file 12974_2023_2806_MOESM4_ESM.xlsx]

## Sheet: GO analysis_Increased gene
Increased gene GO analysis in SHAM and BDL mice cortex
Reference List:	Mus musculus (all genes in database)
Test Type:	FISHER
Correction:	FDR
GO biological process complete	# of genes	# of genes (input)	expected	upload_1 (over/under)	Fold Enrichment	raw P value	upload_1 (FDR)
cellular process (GO:0009987)	15352	278	230.31	+	1.21	2.16e-09	1.7e-05
regulation of localization (GO:0032879)	2297	73	34.46	+	2.12	1.18e-09	1.86e-05
protein modification process (GO:0036211)	2421	74	36.32	+	2.04	5.27e-09	2.77e-05
regulation of trans-synaptic signaling (GO:0099177)	527	28	7.91	+	3.54	1.86e-08	4.19e-05
modulation of chemical synaptic transmission (GO:0050804)	526	28	7.89	+	3.55	1.79e-08	4.7e-05
regulation of transport (GO:0051049)	1940	62	29.1	+	2.13	2.68e-08	5.28e-05
macromolecule modification (GO:0043412)	2605	76	39.08	+	1.94	1.71e-08	5.4e-05
synapse organization (GO:0050808)	315	21	4.73	+	4.44	3.38e-08	5.92e-05
synaptic signaling (GO:0099536)	425	25	6.38	+	3.92	1.71e-08	6.75e-05
regulation of cell communication (GO:0010646)	3348	89	50.23	+	1.77	5.24e-08	8.26e-05
anterograde trans-synaptic signaling (GO:0098916)	366	22	5.49	+	4.01	8.87e-08	0.000108
chemical synaptic transmission (GO:0007268)	366	22	5.49	+	4.01	8.87e-08	0.000117
protein metabolic process (GO:0019538)	3741	96	56.12	+	1.71	8.54e-08	0.000122
regulation of signaling (GO:0023051)	3356	88	50.35	+	1.75	1.27e-07	0.000143
regulation of transmembrane transport (GO:0034762)	625	29	9.38	+	3.09	1.64e-07	0.000173
trans-synaptic signaling (GO:0099537)	385	22	5.78	+	3.81	2.03e-07	0.0002
cellular macromolecule localization (GO:0070727)	1935	59	29.03	+	2.03	2.57e-07	0.000202
protein localization (GO:0008104)	1931	59	28.97	+	2.04	2.47e-07	0.000205
nitrogen compound metabolic process (GO:0006807)	6312	139	94.69	+	1.47	2.35e-07	0.000206
regulation of ion transmembrane transport (GO:0034765)	525	26	7.88	+	3.3	2.26e-07	0.000209
sensory perception of chemical stimulus (GO:0007606)	1235	1	18.53	-	0.05	2.9e-07	0.000217
regulation of nitrogen compound metabolic process (GO:0051171)	5528	125	82.93	+	1.51	3.94e-07	0.000282
macromolecule metabolic process (GO:0043170)	5824	130	87.37	+	1.49	4.34e-07	0.000298
cellular metabolic process (GO:0044237)	6217	136	93.27	+	1.46	5.55e-07	0.000364
regulation of transporter activity (GO:0032409)	315	19	4.73	+	4.02	6.49e-07	0.000379
regulation of cation transmembrane transport (GO:1904062)	412	22	6.18	+	3.56	6.03e-07	0.00038
regulation of macromolecule metabolic process (GO:0060255)	6101	134	91.53	+	1.46	6.4e-07	0.000388
cellular localization (GO:0051641)	2697	73	40.46	+	1.8	7.67e-07	0.000417
cell junction organization (GO:0034330)	524	25	7.86	+	3.18	7.47e-07	0.00042
sensory perception of smell (GO:0007608)	1133	1	17	-	0.06	8.92e-07	0.000469
regulation of synaptic plasticity (GO:0048167)	235	16	3.53	+	4.54	1.15e-06	0.000548
organonitrogen compound metabolic process (GO:1901564)	4762	110	71.44	+	1.54	1.14e-06	0.000562
primary metabolic process (GO:0044238)	6871	146	103.08	+	1.42	1.12e-06	0.000568
regulation of membrane potential (GO:0042391)	467	23	7.01	+	3.28	1.25e-06	0.000582
regulation of cellular metabolic process (GO:0031323)	5458	122	81.88	+	1.49	1.31e-06	0.000591
regulation of primary metabolic process (GO:0080090)	5714	126	85.72	+	1.47	1.41e-06	0.000619
regulation of metabolic process (GO:0019222)	6619	141	99.3	+	1.42	1.61e-06	0.000686
behavior (GO:0007610)	720	29	10.8	+	2.68	2.57e-06	0.00106
phosphorylation (GO:0016310)	923	34	13.85	+	2.46	2.78e-06	0.00109
vesicle-mediated transport (GO:0016192)	1414	45	21.21	+	2.12	2.73e-06	0.0011
regulation of gene expression (GO:0010468)	4744	108	71.17	+	1.52	3.08e-06	0.00113
synapse assembly (GO:0007416)	93	10	1.4	+	7.17	3.04e-06	0.00114
regulation of cation channel activity (GO:2001257)	195	14	2.93	+	4.79	3.02e-06	0.00116
regulation of system process (GO:0044057)	651	27	9.77	+	2.76	3.44e-06	0.00123
regulation of biological quality (GO:0065008)	3833	92	57.5	+	1.6	3.66e-06	0.00128
regulation of ion transmembrane transporter activity (GO:0032412)	291	17	4.37	+	3.89	3.8e-06	0.0013
regulation of cellular component organization (GO:0051128)	2474	66	37.12	+	1.78	4.44e-06	0.00149
regulation of developmental process (GO:0050793)	2652	69	39.79	+	1.73	5.81e-06	0.00183
divalent inorganic cation homeostasis (GO:0072507)	268	16	4.02	+	3.98	5.66e-06	0.00186
modulation of excitatory postsynaptic potential (GO:0098815)	59	8	0.89	+	9.04	6.39e-06	0.00187
regulation of transmembrane transporter activity (GO:0022898)	301	17	4.52	+	3.76	5.81e-06	0.00187
positive regulation of excitatory postsynaptic potential (GO:2000463)	41	7	0.62	+	11.38	6.33e-06	0.00188
negative regulation of biological process (GO:0048519)	5444	119	81.67	+	1.46	6.31e-06	0.00191
intracellular signal transduction (GO:0035556)	1456	45	21.84	+	2.06	6.31e-06	0.00195
biological regulation (GO:0065007)	12948	234	194.25	+	1.2	7.7e-06	0.00221
regulation of cellular process (GO:0050794)	11607	215	174.13	+	1.23	8e-06	0.00225
macromolecule localization (GO:0033036)	2329	62	34.94	+	1.77	9.43e-06	0.00261
protein phosphorylation (GO:0006468)	737	28	11.06	+	2.53	1.09e-05	0.00297
regulation of neurotransmitter levels (GO:0001505)	252	15	3.78	+	3.97	1.15e-05	0.00306
learning or memory (GO:0007611)	319	17	4.79	+	3.55	1.19e-05	0.00309
regulation of nucleobase-containing compound metabolic process (GO:0019219)	3887	91	58.31	+	1.56	1.18e-05	0.00309
neurotransmitter transport (GO:0006836)	136	11	2.04	+	5.39	1.23e-05	0.00314
cognition (GO:0050890)	356	18	5.34	+	3.37	1.31e-05	0.00327
positive regulation of molecular function (GO:0044093)	1506	45	22.59	+	1.99	1.5e-05	0.00349
cellular component organization or biogenesis (GO:0071840)	5606	120	84.1	+	1.43	1.44e-05	0.00349
regulation of ion transport (GO:0043269)	769	29	11.54	+	2.51	1.42e-05	0.0035
positive regulation of RNA metabolic process (GO:0051254)	1754	50	26.31	+	1.9	1.5e-05	0.00353
signal release from synapse (GO:0099643)	90	9	1.35	+	6.67	1.63e-05	0.00356
cellular component organization (GO:0016043)	5412	117	81.19	+	1.44	1.49e-05	0.00356
peptidyl-amino acid modification (GO:0018193)	779	29	11.69	+	2.48	1.57e-05	0.00359
negative regulation of nitrogen compound metabolic process (GO:0051172)	2365	62	35.48	+	1.75	1.59e-05	0.00359
neurotransmitter secretion (GO:0007269)	90	9	1.35	+	6.67	1.63e-05	0.00361
positive regulation of nucleobase-containing compound metabolic process (GO:0045935)	1963	54	29.45	+	1.83	1.7e-05	0.00363
positive regulation of synaptic transmission (GO:0050806)	169	12	2.54	+	4.73	1.7e-05	0.00368
Golgi vesicle transport (GO:0048193)	262	15	3.93	+	3.82	1.77e-05	0.00372
establishment of protein localization (GO:0045184)	1228	39	18.42	+	2.12	1.79e-05	0.00372
regulation of nervous system development (GO:0051960)	554	23	8.31	+	2.77	1.83e-05	0.00374
positive regulation of cellular process (GO:0048522)	5869	124	88.05	+	1.41	1.9e-05	0.00379
localization (GO:0051179)	4500	101	67.51	+	1.5	1.88e-05	0.0038
calcium ion homeostasis (GO:0055074)	235	14	3.53	+	3.97	2.22e-05	0.00438
regulation of macromolecule biosynthetic process (GO:0010556)	3726	87	55.9	+	1.56	2.32e-05	0.00446
regulation of long-term synaptic depression (GO:1900452)	19	5	0.29	+	17.54	2.31e-05	0.00449
regulation of RNA metabolic process (GO:0051252)	3576	84	53.65	+	1.57	2.39e-05	0.00455
vesicle-mediated transport in synapse (GO:0099003)	147	11	2.21	+	4.99	2.43e-05	0.00456
regulation of biological process (GO:0050789)	12315	223	184.75	+	1.21	2.57e-05	0.00476
regulation of neurotransmitter secretion (GO:0046928)	122	10	1.83	+	5.46	2.76e-05	0.00499
presynapse assembly (GO:0099054)	20	5	0.3	+	16.66	2.85e-05	0.00505
regulation of synapse assembly (GO:0051963)	122	10	1.83	+	5.46	2.76e-05	0.00505
protein transport (GO:0015031)	1129	36	16.94	+	2.13	2.83e-05	0.00508
synaptic vesicle clustering (GO:0097091)	9	4	0.14	+	29.63	3.02e-05	0.00528
negative regulation of cellular process (GO:0048523)	4808	105	72.13	+	1.46	3.08e-05	0.00533
organic substance metabolic process (GO:0071704)	7593	151	113.91	+	1.33	3.27e-05	0.0056
regulation of molecular function (GO:0065009)	2583	65	38.75	+	1.68	3.37e-05	0.00572
histone methylation (GO:0016571)	100	9	1.5	+	6	3.52e-05	0.00591
regulation of vesicle-mediated transport (GO:0060627)	621	24	9.32	+	2.58	3.64e-05	0.00604
positive regulation of nitrogen compound metabolic process (GO:0051173)	3071	74	46.07	+	1.61	4.16e-05	0.00682
exocytosis (GO:0006887)	253	14	3.8	+	3.69	4.78e-05	0.00776
regulation of cell projection organization (GO:0031344)	756	27	11.34	+	2.38	5.13e-05	0.00825
metabolic process (GO:0008152)	7979	156	119.7	+	1.3	5.19e-05	0.00826
regulation of intracellular signal transduction (GO:1902531)	1639	46	24.59	+	1.87	5.33e-05	0.0084
synaptic vesicle cycle (GO:0099504)	133	10	2	+	5.01	5.47e-05	0.00853
postsynaptic specialization assembly (GO:0098698)	11	4	0.17	+	24.24	5.62e-05	0.00869
cellular divalent inorganic cation homeostasis (GO:0072503)	225	13	3.38	+	3.85	5.85e-05	0.00896
negative regulation of cellular metabolic process (GO:0031324)	2205	57	33.08	+	1.72	6.52e-05	0.00969
export from cell (GO:0140352)	482	20	7.23	+	2.77	6.48e-05	0.00973
regulation of synaptic vesicle exocytosis (GO:2000300)	84	8	1.26	+	6.35	6.63e-05	0.00977
long-term synaptic potentiation (GO:0060291)	61	7	0.92	+	7.65	6.47e-05	0.00981
phosphorus metabolic process (GO:0006793)	1794	49	26.91	+	1.82	6.85e-05	0.0099
cell junction assembly (GO:0034329)	262	14	3.93	+	3.56	6.83e-05	0.00996
presynapse organization (GO:0099172)	25	5	0.38	+	13.33	7.2e-05	0.0103
positive regulation of DNA-templated transcription (GO:0045893)	1612	45	24.18	+	1.86	7.39e-05	0.0104
negative regulation of macromolecule metabolic process (GO:0010605)	2746	67	41.2	+	1.63	7.48e-05	0.0104
positive regulation of biological process (GO:0048518)	6514	132	97.72	+	1.35	7.52e-05	0.0104
positive regulation of nucleic acid-templated transcription (GO:1903508)	1612	45	24.18	+	1.86	7.39e-05	0.0105
positive regulation of RNA biosynthetic process (GO:1902680)	1618	45	24.27	+	1.85	7.76e-05	0.0105
regulation of neurotransmitter transport (GO:0051588)	139	10	2.09	+	4.8	7.73e-05	0.0106
protein alkylation (GO:0008213)	140	10	2.1	+	4.76	8.18e-05	0.0108
cellular calcium ion homeostasis (GO:0006874)	200	12	3	+	4	8e-05	0.0108
positive regulation of cellular metabolic process (GO:0031325)	3078	73	46.18	+	1.58	8.4e-05	0.0108
protein methylation (GO:0006479)	140	10	2.1	+	4.76	8.18e-05	0.0109
negative regulation of macromolecule biosynthetic process (GO:0010558)	1462	42	21.93	+	1.91	8.37e-05	0.0109
cell morphogenesis (GO:0000902)	785	27	11.78	+	2.29	8.61e-05	0.011
regulation of signal transduction (GO:0009966)	2924	70	43.87	+	1.6	8.34e-05	0.011
regulation of plasma membrane bounded cell projection organization (GO:0120035)	740	26	11.1	+	2.34	8.86e-05	0.0113
positive regulation of transporter activity (GO:0032411)	142	10	2.13	+	4.69	9.13e-05	0.0115
regulation of metal ion transport (GO:0010959)	456	19	6.84	+	2.78	9.35e-05	0.0117
negative regulation of metabolic process (GO:0009892)	2982	71	44.74	+	1.59	9.46e-05	0.0117
cellular response to hormone stimulus (GO:0032870)	380	17	5.7	+	2.98	9.66e-05	0.0118
phosphate-containing compound metabolic process (GO:0006796)	1772	48	26.58	+	1.81	9.63e-05	0.0119
positive regulation of macromolecule metabolic process (GO:0010604)	3479	80	52.19	+	1.53	0.0001	0.0122
signal release (GO:0023061)	206	12	3.09	+	3.88	0.000104	0.0125
histone modification (GO:0016570)	346	16	5.19	+	3.08	0.000107	0.0128
developmental process (GO:0032502)	5724	118	85.87	+	1.37	0.000112	0.0132
localization within membrane (GO:0051668)	544	21	8.16	+	2.57	0.000114	0.0133
chromatin organization (GO:0006325)	544	21	8.16	+	2.57	0.000114	0.0134
post-Golgi vesicle-mediated transport (GO:0006892)	92	8	1.38	+	5.8	0.00012	0.0139
sensory perception (GO:0007600)	1662	8	24.93	-	0.32	0.000121	0.0139
positive regulation of macromolecule biosynthetic process (GO:0010557)	1835	49	27.53	+	1.78	0.000125	0.0143
regulation of neuron projection development (GO:0010975)	549	21	8.24	+	2.55	0.000128	0.0145
secretion by cell (GO:0032940)	432	18	6.48	+	2.78	0.000142	0.0159
cellular response to peptide (GO:1901653)	247	13	3.71	+	3.51	0.000142	0.016
regulation of anatomical structure morphogenesis (GO:0022603)	989	31	14.84	+	2.09	0.000152	0.0167
anatomical structure morphogenesis (GO:0009653)	2337	58	35.06	+	1.65	0.000151	0.0167
establishment of localization (GO:0051234)	3923	87	58.85	+	1.48	0.000158	0.0173
positive regulation of nervous system development (GO:0051962)	359	16	5.39	+	2.97	0.000161	0.0174
neuron projection morphogenesis (GO:0048812)	517	20	7.76	+	2.58	0.00016	0.0174
regulation of secretion by cell (GO:1903530)	681	24	10.22	+	2.35	0.000167	0.0179
regulation of catalytic activity (GO:0050790)	1810	48	27.15	+	1.77	0.000171	0.0182
learning (GO:0007612)	186	11	2.79	+	3.94	0.000178	0.0186
regulation of protein localization (GO:0032880)	944	30	14.16	+	2.12	0.000177	0.0186
regulation of biosynthetic process (GO:0009889)	3993	88	59.9	+	1.47	0.000175	0.0186
postsynapse assembly (GO:0099068)	16	4	0.24	+	16.66	0.000188	0.0189
regulation of neuronal synaptic plasticity (GO:0048168)	73	7	1.1	+	6.39	0.000182	0.0189
plasma membrane bounded cell projection morphogenesis (GO:0120039)	523	20	7.85	+	2.55	0.000186	0.0189
regulation of multicellular organismal process (GO:0051239)	2989	70	44.84	+	1.56	0.000187	0.0189
regulation of RNA splicing (GO:0043484)	187	11	2.81	+	3.92	0.000186	0.019
cell morphogenesis involved in neuron differentiation (GO:0048667)	482	19	7.23	+	2.63	0.000186	0.0191
cellular metal ion homeostasis (GO:0006875)	329	15	4.94	+	3.04	0.000203	0.0202
cell projection morphogenesis (GO:0048858)	529	20	7.94	+	2.52	0.000215	0.0213
positive regulation of biosynthetic process (GO:0009891)	2002	51	30.03	+	1.7	0.000234	0.0223
suckling behavior (GO:0001967)	17	4	0.26	+	15.68	0.00023	0.0224
postsynapse organization (GO:0099173)	102	8	1.53	+	5.23	0.000232	0.0224
memory (GO:0007613)	160	10	2.4	+	4.17	0.000229	0.0224
regulation of cell development (GO:0060284)	596	22	8.94	+	2.46	0.000233	0.0224
regulation of cellular localization (GO:0060341)	1051	32	15.77	+	2.03	0.000228	0.0225
regulation of cell morphogenesis (GO:0022604)	336	15	5.04	+	2.98	0.000252	0.0236
NMDA glutamate receptor clustering (GO:0097114)	6	3	0.09	+	33.33	0.000252	0.0237
positive regulation of metabolic process (GO:0009893)	3825	84	57.38	+	1.46	0.000249	0.0237
regulation of synapse organization (GO:0050807)	263	13	3.95	+	3.29	0.000255	0.0238
exocytic process (GO:0140029)	78	7	1.17	+	5.98	0.000266	0.0245
regulation of blood circulation (GO:1903522)	264	13	3.96	+	3.28	0.000265	0.0245
metal ion homeostasis (GO:0055065)	417	17	6.26	+	2.72	0.000277	0.0254
positive regulation of ion transmembrane transporter activity (GO:0032414)	134	9	2.01	+	4.48	0.000284	0.0259
cell morphogenesis involved in differentiation (GO:0000904)	615	22	9.23	+	2.38	0.000288	0.0261
cellular homeostasis (GO:0019725)	618	22	9.27	+	2.37	0.0003	0.027
regulation of calcium ion transmembrane transport (GO:1903169)	199	11	2.99	+	3.68	0.000309	0.0276
positive regulation of catalytic activity (GO:0043085)	1083	32	16.25	+	1.97	0.000317	0.0281
cellular macromolecule metabolic process (GO:0044260)	2348	57	35.22	+	1.62	0.000316	0.0282
establishment of localization in cell (GO:0051649)	1765	46	26.48	+	1.74	0.000326	0.0288
regulation of long-term neuronal synaptic plasticity (GO:0048169)	36	5	0.54	+	9.26	0.000331	0.029
regulation of synapse structure or activity (GO:0050803)	271	13	4.07	+	3.2	0.000336	0.0293
negative regulation of biosynthetic process (GO:0009890)	1566	42	23.49	+	1.79	0.000341	0.0295
positive regulation of transmembrane transport (GO:0034764)	272	13	4.08	+	3.19	0.000348	0.03
regulation of release of sequestered calcium ion into cytosol (GO:0051279)	82	7	1.23	+	5.69	0.000353	0.0303
regulation of cellular biosynthetic process (GO:0031326)	3909	85	58.64	+	1.45	0.000366	0.0312
anatomical structure development (GO:0048856)	5341	109	80.13	+	1.36	0.000369	0.0313
regulation of response to stimulus (GO:0048583)	4140	89	62.11	+	1.43	0.000377	0.0317
regulation of postsynapse organization (GO:0099175)	111	8	1.67	+	4.8	0.000396	0.0327
transport (GO:0006810)	3760	82	56.41	+	1.45	0.000398	0.0327
synaptic vesicle exocytosis (GO:0016079)	59	6	0.89	+	6.78	0.000395	0.0328
synaptic vesicle priming (GO:0016082)	20	4	0.3	+	13.33	0.000394	0.0329
positive regulation of synaptic transmission, GABAergic (GO:0032230)	20	4	0.3	+	13.33	0.000394	0.033
regulation of secretion (GO:0051046)	767	25	11.51	+	2.17	0.00041	0.0335
regulation of synaptic transmission, glutamatergic (GO:0051966)	85	7	1.28	+	5.49	0.000433	0.0348
positive regulation of cellular biosynthetic process (GO:0031328)	1951	49	29.27	+	1.67	0.000428	0.0348
negative regulation of cellular biosynthetic process (GO:0031327)	1523	41	22.85	+	1.79	0.000432	0.0349
neuron differentiation (GO:0030182)	1147	33	17.21	+	1.92	0.000439	0.0351
animal organ morphogenesis (GO:0009887)	1057	31	15.86	+	1.95	0.000447	0.0356
maintenance of synapse structure (GO:0099558)	21	4	0.32	+	12.7	0.000464	0.0367
receptor clustering (GO:0043113)	61	6	0.92	+	6.56	0.000466	0.0367
histone H3-K4 methylation (GO:0051568)	40	5	0.6	+	8.33	0.000515	0.0402
positive regulation of ion transmembrane transport (GO:0034767)	212	11	3.18	+	3.46	0.000513	0.0402
postsynaptic specialization organization (GO:0099084)	22	4	0.33	+	12.12	0.000542	0.0421
cell part morphogenesis (GO:0032990)	556	20	8.34	+	2.4	0.000566	0.0435
peptidyl-lysine modification (GO:0018205)	287	13	4.31	+	3.02	0.000564	0.0436
positive regulation of dendritic spine development (GO:0060999)	64	6	0.96	+	6.25	0.00059	0.0449
negative regulation of nucleobase-containing compound metabolic process (GO:0045934)	1496	40	22.44	+	1.78	0.000587	0.0449
multicellular organism development (GO:0007275)	4559	95	68.39	+	1.39	0.000609	0.0462
regulation of exocytosis (GO:0017157)	253	12	3.8	+	3.16	0.000621	0.0468
histone H3-K4 monomethylation (GO:0097692)	9	3	0.14	+	22.22	0.000638	0.0476
neuron projection development (GO:0031175)	747	24	11.21	+	2.14	0.000636	0.0477
cell projection organization (GO:0030030)	1225	34	18.38	+	1.85	0.00067	0.0499

## Sheet: GO analysis_decreased gene
Decreased gene GO analysis in SHAM and BDL mice cortex
Reference List:	Mus musculus (all genes in database)
Test Type:	FISHER
Correction:	FDR
GO biological process complete	# of genes	# of genes (input)	expected	upload_1 (over/under)	Fold Enrichment	raw P value	upload_1 (FDR)
regulation of trans-synaptic signaling (GO:0099177)	527	33	7.83	+	4.21	1.31e-11	2.94e-08
modulation of chemical synaptic transmission (GO:0050804)	526	33	7.82	+	4.22	1.25e-11	3.27e-08
behavior (GO:0007610)	720	39	10.7	+	3.64	1.07e-11	3.36e-08
synaptic signaling (GO:0099536)	425	30	6.32	+	4.75	7.39e-12	3.88e-08
trans-synaptic signaling (GO:0099537)	385	28	5.72	+	4.89	1.99e-11	3.92e-08
nervous system development (GO:0007399)	2038	72	30.3	+	2.38	1.07e-11	4.2e-08
anterograde trans-synaptic signaling (GO:0098916)	366	28	5.44	+	5.15	6.52e-12	5.14e-08
cell-cell signaling (GO:0007267)	894	43	13.29	+	3.24	3.33e-11	5.84e-08
synapse organization (GO:0050808)	315	25	4.68	+	5.34	4.42e-11	6.97e-08
protein modification process (GO:0036211)	2421	78	35.99	+	2.17	7.01e-11	1e-07
chemical synaptic transmission (GO:0007268)	366	28	5.44	+	5.15	6.52e-12	1.03e-07
cellular process (GO:0009987)	15352	279	228.22	+	1.22	1.1e-10	1.45e-07
regulation of biological quality (GO:0065008)	3833	105	56.98	+	1.84	1.7e-10	2.06e-07
regulation of membrane potential (GO:0042391)	467	29	6.94	+	4.18	2.92e-10	3.29e-07
macromolecule modification (GO:0043412)	2605	79	38.73	+	2.04	9.3e-10	9.78e-07
cellular component organization (GO:0016043)	5412	131	80.45	+	1.63	1.3e-09	1.28e-06
cellular localization (GO:0051641)	2697	80	40.09	+	2	1.79e-09	1.66e-06
cellular component organization or biogenesis (GO:0071840)	5606	133	83.34	+	1.6	3.07e-09	2.54e-06
neuron development (GO:0048666)	921	40	13.69	+	2.92	2.93e-09	2.56e-06
cell junction organization (GO:0034330)	524	29	7.79	+	3.72	3.53e-09	2.78e-06
regulation of signaling (GO:0023051)	3356	92	49.89	+	1.84	4.32e-09	2.96e-06
peptidyl-amino acid modification (GO:0018193)	779	36	11.58	+	3.11	4.18e-09	3e-06
regulation of neurotransmitter levels (GO:0001505)	252	20	3.75	+	5.34	4.08e-09	3.06e-06
neurogenesis (GO:0022008)	1396	51	20.75	+	2.46	5.04e-09	3.31e-06
developmental process (GO:0032502)	5724	134	85.09	+	1.57	5.89e-09	3.71e-06
regulation of cell communication (GO:0010646)	3348	91	49.77	+	1.83	7.14e-09	4.33e-06
regulation of neuron projection development (GO:0010975)	549	29	8.16	+	3.55	9.46e-09	5.52e-06
regulation of transport (GO:0051049)	1940	62	28.84	+	2.15	1.37e-08	7.44e-06
regulation of neurotransmitter secretion (GO:0046928)	122	14	1.81	+	7.72	1.35e-08	7.61e-06
neuron differentiation (GO:0030182)	1147	44	17.05	+	2.58	1.61e-08	8.43e-06
neuron projection development (GO:0031175)	747	34	11.1	+	3.06	1.66e-08	8.46e-06
establishment of localization in cell (GO:0051649)	1765	58	26.24	+	2.21	1.8e-08	8.85e-06
protein metabolic process (GO:0019538)	3741	97	55.61	+	1.74	2.09e-08	9.71e-06
cell development (GO:0048468)	1915	61	28.47	+	2.14	2.06e-08	9.84e-06
regulation of cell projection organization (GO:0031344)	756	34	11.24	+	3.03	2.2e-08	9.91e-06
signal release from synapse (GO:0099643)	90	12	1.34	+	8.97	3.32e-08	1.41e-05
neurotransmitter secretion (GO:0007269)	90	12	1.34	+	8.97	3.32e-08	1.45e-05
localization (GO:0051179)	4500	110	66.9	+	1.64	3.91e-08	1.62e-05
generation of neurons (GO:0048699)	1226	45	18.23	+	2.47	4.22e-08	1.71e-05
regulation of plasma membrane bounded cell projection organization (GO:0120035)	740	33	11	+	3	4.35e-08	1.72e-05
regulation of localization (GO:0032879)	2297	68	34.15	+	1.99	5.33e-08	2.05e-05
regulation of neurotransmitter transport (GO:0051588)	139	14	2.07	+	6.78	6.09e-08	2.29e-05
protein localization (GO:0008104)	1931	60	28.71	+	2.09	7.15e-08	2.56e-05
multicellular organism development (GO:0007275)	4559	110	67.77	+	1.62	7.03e-08	2.58e-05
cellular macromolecule localization (GO:0070727)	1935	60	28.77	+	2.09	7.49e-08	2.62e-05
plasma membrane bounded cell projection organization (GO:0120036)	1174	43	17.45	+	2.46	9.35e-08	3.2e-05
anatomical structure development (GO:0048856)	5341	123	79.4	+	1.55	1.19e-07	4e-05
regulation of synaptic vesicle exocytosis (GO:2000300)	84	11	1.25	+	8.81	1.47e-07	4.83e-05
neuromuscular process (GO:0050905)	179	15	2.66	+	5.64	1.91e-07	6.16e-05
system development (GO:0048731)	3813	95	56.68	+	1.68	2.19e-07	6.9e-05
regulation of system process (GO:0044057)	651	29	9.68	+	3	3.06e-07	9.45e-05
neurotransmitter transport (GO:0006836)	136	13	2.02	+	6.43	3.16e-07	9.58e-05
cell projection organization (GO:0030030)	1225	43	18.21	+	2.36	3.5e-07	0.000104
synapse assembly (GO:0007416)	93	11	1.38	+	7.96	3.74e-07	0.000109
cell morphogenesis (GO:0000902)	785	32	11.67	+	2.74	4.83e-07	0.000139
neuron projection morphogenesis (GO:0048812)	517	25	7.69	+	3.25	5e-07	0.000141
plasma membrane bounded cell projection morphogenesis (GO:0120039)	523	25	7.77	+	3.22	6.12e-07	0.000169
cell projection morphogenesis (GO:0048858)	529	25	7.86	+	3.18	7.46e-07	0.000199
biological regulation (GO:0065007)	12948	236	192.48	+	1.23	7.39e-07	0.000201
positive regulation of cellular process (GO:0048522)	5869	129	87.25	+	1.48	7.9e-07	0.000208
regulation of cellular process (GO:0050794)	11607	217	172.55	+	1.26	8.12e-07	0.00021
regulation of nitrogen compound metabolic process (GO:0051171)	5528	123	82.18	+	1.5	9.31e-07	0.000233
regulation of ion transport (GO:0043269)	769	31	11.43	+	2.71	9.24e-07	0.000235
regulation of synaptic plasticity (GO:0048167)	235	16	3.49	+	4.58	1.02e-06	0.000247
signal release (GO:0023061)	206	15	3.06	+	4.9	1.02e-06	0.00025
macromolecule metabolic process (GO:0043170)	5824	127	86.58	+	1.47	1.44e-06	0.000343
regulation of cellular component organization (GO:0051128)	2474	67	36.78	+	1.82	1.62e-06	0.000376
regulation of regulated secretory pathway (GO:1903305)	186	14	2.77	+	5.06	1.62e-06	0.000381
cell part morphogenesis (GO:0032990)	556	25	8.27	+	3.02	1.76e-06	0.000402
export from cell (GO:0140352)	482	23	7.17	+	3.21	1.79e-06	0.000404
regulation of secretion by cell (GO:1903530)	681	28	10.12	+	2.77	2.22e-06	0.000479
regulation of developmental process (GO:0050793)	2652	70	39.42	+	1.78	2.19e-06	0.00048
regulation of ion transmembrane transport (GO:0034765)	525	24	7.8	+	3.08	2.17e-06	0.000482
sensory perception of chemical stimulus (GO:0007606)	1235	2	18.36	-	0.11	2.37e-06	0.000506
phosphorylation (GO:0016310)	923	34	13.72	+	2.48	2.42e-06	0.000509
locomotory behavior (GO:0007626)	253	16	3.76	+	4.25	2.52e-06	0.000516
regulation of exocytosis (GO:0017157)	253	16	3.76	+	4.25	2.52e-06	0.000523
positive regulation of synaptic transmission (GO:0050806)	169	13	2.51	+	5.17	3.05e-06	0.000617
protein phosphorylation (GO:0006468)	737	29	10.96	+	2.65	3.33e-06	0.000663
macromolecule localization (GO:0033036)	2329	63	34.62	+	1.82	3.49e-06	0.000687
secretion by cell (GO:0032940)	432	21	6.42	+	3.27	3.87e-06	0.000743
cell junction assembly (GO:0034329)	262	16	3.89	+	4.11	3.85e-06	0.000749
vesicle-mediated transport in synapse (GO:0099003)	147	12	2.19	+	5.49	4.16e-06	0.00078
positive regulation of nitrogen compound metabolic process (GO:0051173)	3071	77	45.65	+	1.69	4.11e-06	0.000781
regulation of cellular metabolic process (GO:0031323)	5458	119	81.14	+	1.47	4.27e-06	0.000782
regulation of transmembrane transport (GO:0034762)	625	26	9.29	+	2.8	4.23e-06	0.000785
cell differentiation (GO:0030154)	3675	88	54.63	+	1.61	4.67e-06	0.000837
secretion (GO:0046903)	550	24	8.18	+	2.94	4.64e-06	0.000841
cellular developmental process (GO:0048869)	3702	88	55.03	+	1.6	5.22e-06	0.000925
inorganic ion transmembrane transport (GO:0098660)	516	23	7.67	+	3	5.28e-06	0.000926
intracellular signal transduction (GO:0035556)	1456	45	21.64	+	2.08	5.55e-06	0.000962
establishment of localization (GO:0051234)	3923	92	58.32	+	1.58	5.82e-06	0.000975
transport (GO:0006810)	3760	89	55.89	+	1.59	5.81e-06	0.000984
cell morphogenesis involved in neuron differentiation (GO:0048667)	482	22	7.17	+	3.07	5.94e-06	0.000986
positive regulation of biological process (GO:0048518)	6514	136	96.83	+	1.4	5.81e-06	0.000995
regulation of secretion (GO:0051046)	767	29	11.4	+	2.54	6.95e-06	0.00114
organonitrogen compound metabolic process (GO:1901564)	4762	106	70.79	+	1.5	7.56e-06	0.00123
regulation of primary metabolic process (GO:0080090)	5714	122	84.94	+	1.44	8.15e-06	0.0013
learning (GO:0007612)	186	13	2.77	+	4.7	8.12e-06	0.00131
nitrogen compound metabolic process (GO:0006807)	6312	132	93.83	+	1.41	8.54e-06	0.00135
cellular component morphogenesis (GO:0032989)	653	26	9.71	+	2.68	8.92e-06	0.00139
synaptic vesicle cycle (GO:0099504)	133	11	1.98	+	5.56	9.33e-06	0.00144
cell morphogenesis involved in differentiation (GO:0000904)	615	25	9.14	+	2.73	9.51e-06	0.00144
intracellular transport (GO:0046907)	1303	41	19.37	+	2.12	9.49e-06	0.00145
regulation of synaptic transmission, glutamatergic (GO:0051966)	85	9	1.26	+	7.12	9.93e-06	0.00149
sensory perception of smell (GO:0007608)	1133	2	16.84	-	0.12	1.08e-05	0.00157
regulation of nervous system process (GO:0031644)	191	13	2.84	+	4.58	1.06e-05	0.00158
exocytosis (GO:0006887)	253	15	3.76	+	3.99	1.08e-05	0.00159
regulation of postsynaptic membrane potential (GO:0060078)	65	8	0.97	+	8.28	1.14e-05	0.00165
cerebellar cortex development (GO:0021695)	67	8	1	+	8.03	1.4e-05	0.00201
regulation of biological process (GO:0050789)	12315	222	183.07	+	1.21	1.43e-05	0.00203
neuromuscular process controlling balance (GO:0050885)	69	8	1.03	+	7.8	1.7e-05	0.00239
calcium ion-regulated exocytosis of neurotransmitter (GO:0048791)	18	5	0.27	+	18.69	1.77e-05	0.00247
regulation of signal transduction (GO:0009966)	2924	72	43.47	+	1.66	1.81e-05	0.00251
anatomical structure morphogenesis (GO:0009653)	2337	61	34.74	+	1.76	1.9e-05	0.0026
regulation of protein metabolic process (GO:0051246)	2563	65	38.1	+	1.71	1.96e-05	0.00267
positive regulation of protein metabolic process (GO:0051247)	1495	44	22.22	+	1.98	2.15e-05	0.0029
regulation of anatomical structure morphogenesis (GO:0022603)	989	33	14.7	+	2.24	2.28e-05	0.00302
cellular response to endogenous stimulus (GO:0071495)	931	32	13.84	+	2.31	2.27e-05	0.00304
positive regulation of cell communication (GO:0010647)	1784	50	26.52	+	1.89	2.44e-05	0.00321
positive regulation of signaling (GO:0023056)	1791	50	26.62	+	1.88	2.52e-05	0.00328
positive regulation of transport (GO:0051050)	1076	35	16	+	2.19	2.64e-05	0.00339
cellular component assembly (GO:0022607)	2204	58	32.76	+	1.77	2.63e-05	0.0034
positive regulation of cellular metabolic process (GO:0031325)	3078	74	45.76	+	1.62	2.82e-05	0.00358
regulation of macromolecule metabolic process (GO:0060255)	6101	126	90.7	+	1.39	2.91e-05	0.00367
inorganic cation transmembrane transport (GO:0098662)	460	20	6.84	+	2.92	3.07e-05	0.00384
startle response (GO:0001964)	36	6	0.54	+	11.21	3.17e-05	0.00391
regulation of vesicle-mediated transport (GO:0060627)	621	24	9.23	+	2.6	3.15e-05	0.00391
cation transmembrane transport (GO:0098655)	504	21	7.49	+	2.8	3.53e-05	0.00428
positive regulation of macromolecule metabolic process (GO:0010604)	3479	81	51.72	+	1.57	3.51e-05	0.00429
postsynapse organization (GO:0099173)	102	9	1.52	+	5.94	3.79e-05	0.0045
adult behavior (GO:0030534)	186	12	2.77	+	4.34	3.79e-05	0.00453
peptidyl-serine phosphorylation (GO:0018105)	186	12	2.77	+	4.34	3.79e-05	0.00456
synaptic vesicle exocytosis (GO:0016079)	59	7	0.88	+	7.98	5.04e-05	0.00584
ion transmembrane transport (GO:0034220)	640	24	9.51	+	2.52	4.98e-05	0.00586
modulation of excitatory postsynaptic potential (GO:0098815)	59	7	0.88	+	7.98	5.04e-05	0.00588
cerebellum development (GO:0021549)	109	9	1.62	+	5.55	6.14e-05	0.00696
receptor clustering (GO:0043113)	61	7	0.91	+	7.72	6.12e-05	0.00699
positive regulation of excitatory postsynaptic potential (GO:2000463)	41	6	0.61	+	9.84	6.11e-05	0.00703
metal ion transport (GO:0030001)	608	23	9.04	+	2.54	6.3e-05	0.00709
regulation of synapse organization (GO:0050807)	263	14	3.91	+	3.58	6.44e-05	0.0072
regulation of postsynapse organization (GO:0099175)	111	9	1.65	+	5.45	7e-05	0.00777
cellular homeostasis (GO:0019725)	618	23	9.19	+	2.5	7.97e-05	0.00879
synaptic transmission, GABAergic (GO:0051932)	26	5	0.39	+	12.94	8.13e-05	0.0089
regulation of synapse structure or activity (GO:0050803)	271	14	4.03	+	3.48	8.73e-05	0.00949
axon development (GO:0061564)	419	18	6.23	+	2.89	8.83e-05	0.00953
hindbrain development (GO:0030902)	174	11	2.59	+	4.25	9.43e-05	0.0101
regulation of metabolic process (GO:0019222)	6619	132	98.4	+	1.34	9.74e-05	0.0104
chromatin organization (GO:0006325)	544	21	8.09	+	2.6	0.0001	0.0106
peptidyl-serine modification (GO:0018209)	208	12	3.09	+	3.88	0.000104	0.0109
positive regulation of developmental process (GO:0051094)	1505	42	22.37	+	1.88	0.000104	0.0109
cellular component biogenesis (GO:0044085)	2437	60	36.23	+	1.66	0.000126	0.013
cognition (GO:0050890)	356	16	5.29	+	3.02	0.000132	0.0136
learning or memory (GO:0007611)	319	15	4.74	+	3.16	0.000134	0.0137
regulation of synapse assembly (GO:0051963)	122	9	1.81	+	4.96	0.000138	0.014
regulation of peptidyl-threonine phosphorylation (GO:0010799)	49	6	0.73	+	8.24	0.00015	0.0145
positive regulation of cell projection organization (GO:0031346)	438	18	6.51	+	2.76	0.00015	0.0145
calcium-ion regulated exocytosis (GO:0017156)	49	6	0.73	+	8.24	0.00015	0.0146
metencephalon development (GO:0022037)	123	9	1.83	+	4.92	0.000146	0.0146
cellular chemical homeostasis (GO:0055082)	518	20	7.7	+	2.6	0.000146	0.0146
primary metabolic process (GO:0044238)	6871	135	102.14	+	1.32	0.000148	0.0146
regulation of cellular response to stress (GO:0080135)	729	25	10.84	+	2.31	0.000148	0.0147
establishment of protein localization (GO:0045184)	1228	36	18.26	+	1.97	0.000145	0.0147
negative regulation of cellular process (GO:0048523)	4808	101	71.47	+	1.41	0.000158	0.0152
chemical synaptic transmission, postsynaptic (GO:0099565)	50	6	0.74	+	8.07	0.000165	0.0158
cell differentiation in hindbrain (GO:0021533)	31	5	0.46	+	10.85	0.00017	0.0161
cytoskeleton organization (GO:0007010)	1185	35	17.62	+	1.99	0.000181	0.0171
organelle localization (GO:0051640)	528	20	7.85	+	2.55	0.000186	0.0175
regulation of muscle system process (GO:0090257)	257	13	3.82	+	3.4	0.000189	0.0176
regulation of cation transmembrane transport (GO:1904062)	412	17	6.12	+	2.78	0.000218	0.0202
cerebellar cortex formation (GO:0021697)	33	5	0.49	+	10.19	0.000221	0.0204
central nervous system development (GO:0007417)	913	29	13.57	+	2.14	0.000227	0.0208
rhythmic process (GO:0048511)	263	13	3.91	+	3.33	0.000234	0.0212
calcium ion transmembrane transport (GO:0070588)	162	10	2.41	+	4.15	0.000234	0.0213
regulation of cytosolic calcium ion concentration (GO:0051480)	54	6	0.8	+	7.47	0.000243	0.0219
response to endogenous stimulus (GO:0009719)	1156	34	17.18	+	1.98	0.000252	0.0225
cell-cell adhesion via plasma-membrane adhesion molecules (GO:0098742)	197	11	2.93	+	3.76	0.000263	0.0235
positive regulation of ion transport (GO:0043270)	342	15	5.08	+	2.95	0.000274	0.0243
cellular ion homeostasis (GO:0006873)	423	17	6.29	+	2.7	0.000293	0.0258
cellular response to organonitrogen compound (GO:0071417)	470	18	6.99	+	2.58	0.000342	0.0299
positive regulation of artery morphogenesis (GO:1905653)	7	3	0.1	+	28.83	0.000346	0.0302
regulation of GTPase activity (GO:0043087)	351	15	5.22	+	2.87	0.000357	0.0309
regulation of molecular function (GO:0065009)	2583	61	38.4	+	1.59	0.000369	0.0318
negative regulation of biological process (GO:0048519)	5444	110	80.93	+	1.36	0.000375	0.0319
homophilic cell adhesion via plasma membrane adhesion molecules (GO:0007156)	111	8	1.65	+	4.85	0.000373	0.032
organelle organization (GO:0006996)	2886	66	42.9	+	1.54	0.000382	0.032
synaptic vesicle priming (GO:0016082)	20	4	0.3	+	13.45	0.000381	0.0321
presynapse assembly (GO:0099054)	20	4	0.3	+	13.45	0.000381	0.0323
multicellular organismal process (GO:0032501)	7442	142	110.63	+	1.28	0.0004	0.0332
regulation of protein catabolic process (GO:0042176)	355	15	5.28	+	2.84	0.0004	0.0333
positive regulation of molecular function (GO:0044093)	1506	40	22.39	+	1.79	0.00041	0.0337
hindbrain morphogenesis (GO:0021575)	60	6	0.89	+	6.73	0.00041	0.0338
multicellular organism reproduction (GO:0032504)	917	28	13.63	+	2.05	0.000429	0.035
regulation of neuron projection regeneration (GO:0070570)	39	5	0.58	+	8.62	0.000445	0.0356
maintenance of synapse structure (GO:0099558)	21	4	0.31	+	12.81	0.000448	0.0357
cerebellar Purkinje cell layer development (GO:0021680)	39	5	0.58	+	8.62	0.000445	0.0358
cellular component maintenance (GO:0043954)	61	6	0.91	+	6.62	0.000444	0.0359
long-term synaptic potentiation (GO:0060291)	61	6	0.91	+	6.62	0.000444	0.0361
calcium ion transmembrane import into cytosol (GO:0097553)	87	7	1.29	+	5.41	0.000467	0.037
regulation of artery morphogenesis (GO:1905651)	8	3	0.12	+	25.23	0.000471	0.0371
negative regulation of cell projection organization (GO:0031345)	212	11	3.15	+	3.49	0.000476	0.0373
potassium ion transmembrane transport (GO:0071805)	146	9	2.17	+	4.15	0.000482	0.0376
glutamate receptor signaling pathway (GO:0007215)	40	5	0.59	+	8.41	0.000494	0.0384
cell surface receptor signaling pathway involved in cell-cell signaling (GO:1905114)	324	14	4.82	+	2.91	0.000501	0.0387
Unclassified (UNCLASSIFIED)	1212	5	18.02	-	0.28	0.000505	0.0387
biological_process (GO:0008150)	20785	322	308.98	+	1.04	0.000505	0.0389
positive regulation of secretion by cell (GO:1903532)	364	15	5.41	+	2.77	0.000513	0.0391
G protein-coupled receptor signaling pathway (GO:0007186)	1835	11	27.28	-	0.4	0.000519	0.0391
peptidyl-lysine modification (GO:0018205)	287	13	4.27	+	3.05	0.000519	0.0393
positive regulation of metabolic process (GO:0009893)	3825	82	56.86	+	1.44	0.000537	0.0403
positive regulation of signal transduction (GO:0009967)	1577	41	23.44	+	1.75	0.00054	0.0404
excitatory postsynaptic potential (GO:0060079)	41	5	0.61	+	8.2	0.000548	0.0407
regulation of nucleobase-containing compound metabolic process (GO:0019219)	3887	83	57.78	+	1.44	0.000581	0.043
regulation of ion transmembrane transporter activity (GO:0032412)	291	13	4.33	+	3.01	0.000587	0.0433
response to organonitrogen compound (GO:0010243)	802	25	11.92	+	2.1	0.000596	0.0437
protein transport (GO:0015031)	1129	32	16.78	+	1.91	0.0006	0.0438
regulation of protein kinase A signaling (GO:0010738)	23	4	0.34	+	11.7	0.000608	0.0439
peptidyl-lysine dimethylation (GO:0018027)	23	4	0.34	+	11.7	0.000608	0.0442
regulated exocytosis (GO:0045055)	152	9	2.26	+	3.98	0.000634	0.0456
cellular metabolic process (GO:0044237)	6217	121	92.42	+	1.31	0.000664	0.0474
regulation of metal ion transport (GO:0010959)	456	17	6.78	+	2.51	0.000663	0.0475
regulation of cell junction assembly (GO:1901888)	222	11	3.3	+	3.33	0.000685	0.0482
regulation of RNA metabolic process (GO:0051252)	3576	77	53.16	+	1.45	0.000679	0.0482
MAPK cascade (GO:0000165)	187	10	2.78	+	3.6	0.000684	0.0483
regulation of mRNA processing (GO:0050684)	154	9	2.29	+	3.93	0.000693	0.0485
positive regulation of neuron projection development (GO:0010976)	223	11	3.32	+	3.32	0.00071	0.0495

## Sheet: GO analysis_siRNA KD cells
Differentially expressed gene GO analysis in siRNA transfected C8-D1a cells
Reference List:	Mus musculus (all genes in database)
Test Type:	FISHER
Correction:	FDR
GO biological process complete	# of genes	# of genes (input)	expected	upload_1 (over/under)	Fold Enrichment	raw P value	upload_1 (FDR)
G protein-coupled receptor signaling pathway (GO:0007186)	1824	3	23.22	-	0.13	2.34e-07	0.00185
sensory perception of smell (GO:0007608)	1125	0	14.32	-	< 0.01	7.18e-07	0.00283
cellular metabolic process (GO:0044237)	6666	125	84.85	+	1.47	5.66e-07	0.00297
sensory perception (GO:0007600)	1653	2	21.04	-	0.1	2.15e-07	0.0034
metabolic process (GO:0008152)	7800	139	99.29	+	1.4	1.56e-06	0.00492
sensory perception of chemical stimulus (GO:0007606)	1226	1	15.61	-	0.06	4.06e-06	0.0107
primary metabolic process (GO:0044238)	6682	121	85.06	+	1.42	7.88e-06	0.0177

## Sheet: BART and ChEA3
	Input: circTmcc1 sequence
	ATCGAGCGTTTGGAAGTAAGCAGCCTCGCCCAGACTTCCAGTGCCGTGGCCTCCAGCACTGATGGCAGCATCCACACAGAGTCTGTGGATGGAATACCAGATCCTCAGCGTACAAAAGCTGCCATTGCACACCTGCAGCAGAAGATCCTAAAGCTCACAGAACAGATCAAGATTGCACAGACAGCCCGAGACGACAACGTTGCTGAGTACTTGAAGCTTGCCAACAGTGCAGACAAGCAGCAGGCTGCTCGAATCAAACAGGTGTTTGAGAAGAAAAACCAGAAATCTGCGCAGACCATTCTCCAGCTGCAAAAGAAGCTTGAGCATTACCACCGAAAGCTCCGTGAGGTGGAACAGAATGGGATTCCCCGACAGCCCAAGGATGTCTTCAGGGACATG…
	RPIseq prediction: circTmcc1-protein interaction
		Protein ID	RF Classifier	SVM Classifier	RF+SVF Average
	BART Prediction TOP 10	>ENSMUST00000049932.11 (CREB1) length=341	0.75	0.533	0.6415
		>ENSMUST00000015003.9 (E2F4) length=410	0.75	0.64	0.695
		>ENSMUST00000046073.15 (KDM2B) length=1309	0.65	0.962	0.806
		>ENSMUST00000165536.7 (KLF3) length=344	0.85	0.759	0.8045
		>ENSMUST00000025444.7 (CXXC1) length=660	0.65	0.95	0.8
		>ENSMUST00000025867.5 (RELA) length=549	0.95	0.744	0.847
		>ENSMUST00000188482.7 (MYC) length=454	0.7	0.743	0.7215
		>ENSMUST00000023171.7 (HES1) length=282	0.75	0.587	0.6685
		>ENSMUST00000070968.13 (STAT1) length=749	0.65	0.582	0.616
		>ENSMUST00000085708.2 (STAT2) length=922	0.8	0.806	0.803
		Protein ID	RF Classifier	SVM Classifier	RF+SVF Average
	ChEA3 Prediction TOP 10	>ENSMUST00000229130.1 (MAFF) length=156	0.75	0.5	0.625
		>ENSMUST00000064795.5 (EGR1) length=533	0.8	0.722	0.761
		>ENSMUST00000016231.13 (FLI1) length=452	0.75	0.685	0.7175
		>ENSMUST00000073488.11 (NR1H2) length=446	0.85	0.757	0.8035
		>ENSMUST00000095267.5 (JUND) length=341	0.75	0.735	0.7425
		>ENSMUST00000188482.7 (MYC) length=454	0.7	0.739	0.7195
		>ENSMUST00000034534.12 (ETS1) length=440	0.65	0.715	0.6825
		>ENSMUST00000107094.1 (JUN) length=334	0.8	0.769	0.7845
		>ENSMUST00000064922.6 (JUNB) length=344	0.8	0.712	0.756
		>ENSMUST00000033502.13 (GATA1) length=413	0.75	0.701	0.7255
